# Supplementary material for: cNTnC and fYTnC2, Genetically Encoded Green Calcium Indicators Based on Troponin C from Fast Animals
Source: Int J Mol Sci. 2022 Nov 23;23(23):14614. doi: 10.3390/ijms232314614 (PMC9741049; doi:10.3390/ijms232314614)
Supplement: Supplementary file 1 [file ijms-23-14614-s001.zip]

Archive with 1 entries (1 files):
- ijms-2006847-supplementary.pdf
